# Supplementary material for: Enhancing in search of Milankovitch cycles from stratigraphic record using convex optimization algorithm
Source: Sci Rep. 2025 Jan 7;15:1099. doi: 10.1038/s41598-024-82720-0 (PMC11707254; doi:10.1038/s41598-024-82720-0)
Supplement: Supplementary file 1 — Supplementary Material 1 [file 41598_2024_82720_MOESM1_ESM.xlsx]

## Sheet: Mahakam
Thickness	Lithology Code		Legend:
1.00339	1		0	coal
1.00123	1		1	claystone
1.00296	1		2	siltstone
1.00755	1		3	limestone
1.00744	1		4	fine sandstone
1.00217	1		5	coarse sandstone
1.00732	1		6	gravel bed
1.00046	1
1.00571	1		The stratigraphy sourced from: Marshall, N., Zeeden, C., Hilgen, F. & Krijgsman, W. Milankovitch cycles in an equatorial delta from the Miocene of Borneo. Earth Planet Sci Lett 472, 229–240 (2017).
1.00436	1
1.00261	1
1.00381	1
1.00849	1
1.00893	1
1.00197	1
1.00957	1
1.00413	1
1.00948	1
1.00841	1
1.00055	1
1.0059	1
1.0053	1
1.0001	1
1.00499	1
1.00342	1
1.00016	1
1.00659	1
1.00278	1
1.00789	1
1.00579	1
1.00628	1
1.00016	1
1.00188	1
1.00998	1
1.00249	2
1.00739	2
1.00038	2
1.00627	2
1.00273	2
1.00304	2
1.00989	3
1.00595	3
1.0008	4
1.00932	4
1.00581	4
1.00342	1
1.00675	1
1.00523	1
1.00705	2
1.00266	3
1.00279	4
1.00808	4
1.00818	4
1.00623	4
1.00682	4
1.00943	4
1.00613	4
1.0079	3
1.0067	4
1.00861	1
1.00843	1
1.00669	1
1.00947	1
1.00529	1
1.00412	1
1.00327	1
1.00995	1
1.00293	1
1.00706	1
1.00916	1
1.00202	1
1.00657	1
1.00361	1
1.00542	1
1.00424	1
1.00153	1
1.00303	1
1.00056	1
1.00853	1
1.00463	1
1.00978	1
1.00627	1
1.0072	1
1.00584	1
1.00094	1
1.00593	1
1.00867	1
1.00598	1
1.00126	1
1.00311	1
1.00679	1
1.00599	1
1.00056	1
1.00633	1
1.00224	1
1.00412	1
1.0051	1
1.00188	1
1.00692	1
1.00993	1
1.00559	1
1.0089	1
1.0038	1
1.00841	1
1.00904	1
1.00932	2
1.00562	3
1.0032	3
1.00086	3
1.00081	3
1.00518	1
1.005	2
1.00659	1
1.00253	2
1.00926	1
1.00058	3
1.00966	4
1.00202	4
1.00547	4
1.0077	4
1.00277	4
1.00655	4
1.00895	1
1.00371	2
1.00564	1
1.0036	2
1.00104	4
1.00889	1
1.00124	3
1.00346	3
1.00789	3
1.00091	1
1.00583	4
1.00145	4
1.0004	4
1.00317	1
1.00559	1
1.00862	1
1.00059	1
1.00847	1
1.00414	1
1.00729	1
1.0013	1
1.00893	1
1.00051	1
1.00261	1
1.00779	5
1.00452	5
1.00716	5
1.00164	6
1.00993	6
1.00566	6
1.00073	6
1.0095	6
1.00311	6
1.00967	6
1.00639	6
1.00573	6
1.0047	6
1.00699	6
1.00822	6
1.00481	6
1.00008	5
1.00073	5
1.00371	5
1.00199	4
1.00929	3
1.0023	1
1.00079	1
1.00906	1
1.00065	1
1.00651	1
1.00935	1
1.00524	1
1.00261	1
1.00209	1
1.00742	1
1.00514	1
1.00896	1
1.00714	3
1.00421	1
1.00896	2
1.00525	2
1.00475	2
1.00847	3
1.00039	3
1.00622	4
1.00083	4
1.00056	4
1.00393	4
1.00513	4
1.00491	4
1.00122	4
1.00663	4
1.00571	3
1.00458	3
1.00811	1
1.0087	1
1.00696	1
1.00621	1
1.00371	1
1.00404	1
1.00863	1
1.00765	1
1.00459	1
1.00393	1
1.00305	1
1.00343	1
1.00251	2
1.00717	3
1.00478	4
1.00945	4
1.00263	1
1.00524	1
1.00528	1
1.002	1
1.00229	1
1.0039	2
1.00396	4
1.00556	4
1.00716	4
1.00164	1
1.00064	1
1.00473	1
1.00772	1
1.0007	1
1.00688	2
1.00848	2
1.00018	1
1.00907	1
1.00527	1
1.0088	1
1.00088	1
1.00994	1
1.0066	1
1.00202	1
1.00198	1
1.00108	1
1.00424	1
1.00789	1
1.00938	1
1.00767	1
1.00422	2
1.00077	1
1.00085	2
1.00137	1
1.00712	2
1.00746	2
1.00354	3
1.00261	3
1.00489	1
1.00853	2
1.00521	3
1.00512	3
1.00166	4
1.00305	1
1.0028	1
1.00969	1
1.0028	1
1.00233	1
1.00519	1
1.00867	1
1.00035	1
1.00457	1
1.00467	1
1.00403	1
1.0063	1
1.0007	1
1.00272	1
1.0098	1
1.00746	1
1.00159	2
1.00153	1
1.00353	3
1.00674	3
1.00795	1
1.00207	3
1.00297	1
1.00629	2
1.00749	2
1.00335	1
1.00103	1
1.00719	1
1.00815	1
1.00494	0
1.00666	0
1.00898	1
1.00244	1
1.00689	1
1.00932	0
1.0097	0
1.00542	1
1.00688	2
1.00249	2
1.00397	1
1.00819	2
1.00423	3
1.00478	3
1.00213	1
1.00937	3
1.00449	3
1.00801	3
1.00822	3
1.00955	0
1.00639	0
1.00802	1
1.00837	3
1.00721	1
1.0048	2
1.00785	1
1.00428	1
1.00058	2
1.00975	1
1.00232	1
1.00782	1
1.0064	2
1.00148	1
1.00028	3
1.00453	3
1.00542	1
1.00608	1
1.00316	1
1.00306	1
1.00444	1
1.00432	2
1.00873	2
1.00742	1
1.00658	2
1.00889	2
1.00476	2
1.00655	1
1.00444	3
1.00147	4
1.00034	4
1.00317	1
1.00588	1
1.00189	5
1.0018	5
1.00027	5
1.00833	5
1.00598	5
1.00613	5
1.00875	1
1.00572	1
1.00733	1
1.0073	1
1.00422	1
1.00128	1
1.00115	1
1.00985	1
1.0046	1
1.00088	1
1.00488	1
1.00982	1
1.00247	1
1.00397	1
1.00122	1
1.00507	1
1.00788	1
1.00349	1
1.00405	1
1.00597	1
1.008	1
1.00169	1
1.00676	5
1.00259	5
1.00969	5
1.0065	5
1.00547	5
1.00638	1
1.0098	1
1.00149	1
1.00655	1
1.00278	1
1.00613	1
1.0032	1
1.0094	1
1.00612	1
1.00848	2
1.00164	1
1.00013	2
1.00982	1
1.00564	2
1.00306	3
1.00155	1
1.00272	1
1.00896	2
1.00958	1
1.0078	3
1.00749	4
1.0073	1
1.00659	4
1.00959	4
1.00773	4
1.00141	4
1.00742	1
1.00742	0
1.00863	0
1.00783	1
1.00436	1
1.00561	1
1.00014	1
1.00407	2
1.00648	3
1.00961	1
1.00263	2
1.00675	2
1.00796	1
1.00266	1
1.00237	3
1.00405	1
1.00465	1
1.00568	2
1.00833	1
1.00244	4
1.00303	4
1.0058	4
1.0023	4
1.00474	4
1.00325	4
1.00513	1
1.00159	1
1.00379	3
1.00703	3
1.00082	1
1.00704	1
1.00106	0
1.00212	3
1.00188	1
1.00982	0
1.00485	0
1.00709	0
1.00588	4
1.00678	4
1.00603	4
1.00449	4
1.00093	1
1.00796	1
1.00244	2
1.00539	1
1.00435	1
1.00966	0
1.00493	1
1.00561	1
1.00988	3
1.00295	1
1.00895	1
1.00256	1
1.00917	1
1.00079	1
1.00561	2
1.00144	3
1.002	1
1.00633	1
1.00545	4
1.00155	4
1.00184	4
1.0014	4
1.00607	4
1.00653	4
1.00992	4
1.00696	1
1.0022	1
1.00726	1
1.00145	1
1.00633	1
1.00299	4
1.0024	4
1.0021	1
1.00852	1
1.0067	3
1.00969	1
1.00191	1
1.00074	4
1.00735	4
1.00042	4
1.00587	1
1.00881	3
1.00152	4
1.00068	1
1.00774	0
1.0094	0
1.00571	6
1.00562	6
1.0042	6
1.00039	6
1.00683	6
1.00701	6
1.00145	6
1.00425	6
1.00833	6
1.00039	6
1.00518	6
1.00468	6
1.00502	6
1.00507	6
1.00813	6
1.00864	6
1.00774	6
1.0095	6
1.00613	6
1.00411	6
1.0073	6
1.0047	6
1.00514	6
1.00916	6
1.00396	6
1.00041	6
1.00651	6
1.0093	6
1.00459	1
1.00256	1
1.00744	1
1.0081	1
1.00485	1
1.00525	1
1.00645	1
1.00094	1
1.00772	1
1.00754	1
1.00159	1
1.00273	1
1.00293	1
1.0035	1
1.00008	1
1.00841	2
1.00418	3
1.00353	3
1.00392	3
1.00936	3
1.00209	1
1.00681	1
1.00551	0
1.00959	0
1.00143	1
1.0072	1
1.00083	1
1.00329	1
1.00052	1
1.00977	1
1.00566	2
1.0092	3
1.00904	3
1.00099	1
1.00184	5
1.00783	5
1.00833	5
1.00331	1
1.00669	1
1.00495	1
1.00458	1
1.00406	1
1.00825	1
1.00813	1
1.00109	1
1.0094	1
1.00332	3
1.00374	3
1.00071	3
1.00621	3
1.00304	1
1.00839	3
1.0029	3
1.00878	3
1.00283	1
1.00246	1
1.0033	1
1.00277	1
1.00998	3
1.00303	3
1.00509	3
1.00543	3
1.00186	1
1.00041	3
1.00286	3
1.00035	3
1.00243	1
1.00523	3
1.00925	1
1.00434	0
1.00292	1
1.00294	1
1.0044	1
1.00637	1
1.00481	1
1.0087	2
1.00565	3
1.00151	3
1.00986	1
1.0084	2
1.00288	1
1.00739	1
1.00243	0
1.00095	1
1.00072	1
1.00765	1
1.00388	2
1.0029	1
1.00426	3
1.0041	3
1.0074	1
1.00885	1
1.00974	1
1.00945	2
1.00457	2
1.0001	1
1.00444	1
1.00303	1
1.00138	0
1.00992	1
1.00333	1
1.00492	1
1.00261	1
1.00538	1
1.00109	1
1.00778	1
1.00805	2
1.00505	1
1.00893	3
1.00175	3
1.00335	1
1.00666	1
1.00566	1
1.00483	1
1.00084	1
1.00097	1
1.00076	0
1.00013	1
1.00322	1
1.00632	1
1.00548	1
1.00185	1
1.00389	1
1.00342	1
1.00468	2
1.00392	1
1.00291	3
1.00138	3
1.00832	1
1.00843	1
1.00687	1
1.00419	1
1.00623	1
1.00673	1
1.00445	0

## Sheet: Towuti
Thickness	Lithology Code		Legend:
0.100948	1		0	coal
0.100655	1		1	claystone
0.100106	1		2	siltstone
0.100216	1		3	sandstone
0.100555	1
0.100242	1		The stratigraphy sourced from: Ulfers, A. et al. Cyclostratigraphy and paleoenvironmental inference from downhole logging of sediments in tropical Lake Towuti, Indonesia. J Paleolimnol 65, 1–16 (2021).
0.100739	1
0.100047	2
0.100542	2
0.100448	2
0.100817	2
0.100113	2
0.100697	2
0.100882	2
0.100358	2
0.100475	2
0.100704	2
0.100342	2
0.100992	2
0.100377	2
0.100724	2
0.100188	2
0.100113	2
0.100403	1
0.100893	1
0.100655	1
0.100453	1
0.100731	1
0.100702	1
0.100381	1
0.100354	1
0.100477	1
0.100695	1
0.100974	1
0.100247	1
0.100009	1
0.100106	1
0.100984	1
0.1003	1
0.100621	1
0.100069	1
0.100276	1
0.100976	1
0.100912	1
0.100834	1
0.100413	1
0.1003	1
0.10077	1
0.100954	0.9
0.100348	0.9
0.100951	0.9
0.100879	1
0.100779	1
0.100384	1
0.100898	1
0.100302	1
0.100707	1
0.100131	1
0.10022	1
0.100764	1
0.100558	1
0.100909	1
0.100883	1
0.100949	1
0.100097	2
0.100864	2
0.100738	2
0.100264	2
0.100261	2
0.100873	2
0.100716	2
0.100284	1
0.100819	1
0.100162	1
0.100219	1
0.100283	1
0.100297	0.9
0.100457	0.9
0.100007	0.9
0.100079	1
0.100765	1
0.100401	1
0.10046	1
0.100683	1
0.100699	1
0.100896	1
0.100945	1
0.100117	2
0.100512	2
0.100045	2
0.100172	0.9
0.100103	0.9
0.100478	1
0.100337	1
0.100843	1
0.100255	1
0.100755	1
0.100789	2
0.100591	2
0.100795	2
0.100878	1
0.100806	1
0.100209	1
0.100828	1
0.100657	1
0.100649	1
0.100422	1
0.100661	0.9
0.100629	0.9
0.100513	1
0.100004	1
0.100691	1
0.100342	1
0.10038	1
0.100888	1
0.100948	1
0.100542	1
0.100037	1
0.100994	1
0.100469	2
0.100993	2
0.100843	2
0.100927	2
0.100267	1
0.100049	1
0.100106	1
0.100356	2
0.100849	2
0.100294	2
0.100214	0.9
0.100814	0.9
0.100901	0.9
0.100534	0.9
0.100002	1
0.100955	1
0.100948	1
0.100173	2
0.100148	2
0.100749	2
0.100586	2
0.100546	2
0.100837	2
0.100947	2
0.100106	2
0.100077	0.9
0.100286	0.9
0.100202	0.9
0.100193	0.9
0.100255	0.9
0.100204	0.9
0.100608	0.9
0.100649	0.9
0.100254	2
0.100738	2
0.100032	2
0.100032	2
0.100735	2
0.100948	2
0.100577	2
0.100447	1
0.100752	1
0.100406	1
0.100685	2
0.100682	2
0.100934	2
0.100083	2
0.10089	0.9
0.100334	0.9
0.100125	2
0.100292	2
0.100994	2
0.100573	2
0.100412	2
0.100083	2
0.100489	2
0.100701	2
0.100059	2
0.100161	2
0.10037	2
0.100738	2
0.100218	2
0.100075	2
0.100107	1
0.100833	1
0.100383	1
0.100188	1
0.100421	1
0.100438	1
0.100483	1
0.100659	2
0.10069	2
0.100808	2
0.100205	2
0.100475	2
0.100275	2
0.100599	2
0.10058	2
0.100399	0.9
0.100762	0.9
0.100017	0.9
0.100138	2
0.100551	2
0.100162	2
0.100246	2
0.100968	2
0.100194	2
0.100404	2
0.100626	2
0.100828	2
0.100261	2
0.100012	2
0.100388	2
0.100036	2
0.100067	2
0.100749	2
0.100555	1
0.100276	1
0.10064	1
0.100131	1
0.100034	2
0.100571	2
0.100115	2
0.10015	2
0.100767	0.9
0.100661	0.9
0.100678	0.9
0.100226	1
0.100288	1
0.100687	1
0.100612	1
0.100442	1
0.100963	1
0.100647	1
0.100092	1
0.100312	1
0.100707	1
0.10031	1
0.100541	1
0.100951	1
0.100972	1
0.100387	1
0.100481	1
0.100295	1
0.100377	1
0.100573	1
0.100042	1
0.100155	1
0.100426	1
0.100708	1
0.100508	0.9
0.100264	0.9
0.100384	0.9
0.100718	0.9
0.100534	0.9
0.100173	1
0.100519	1
0.100185	1
0.100968	1
0.100771	1
0.100626	0.9
0.100344	0.9
0.100519	0.9
0.100477	2
0.10092	2
0.100096	2
0.100887	2
0.100639	2
0.100166	2
0.100113	2
0.100321	2
0.100491	1
0.100169	1
0.100462	1
0.100027	1
0.100087	1
0.100553	1
0.100248	1
0.100256	1
0.100996	1
0.100104	1
0.100654	0.9
0.100412	0.9
0.100195	0.9
0.100812	0.9
0.100428	1
0.100998	1
0.100485	1
0.100147	1
0.100288	1
0.100783	1
0.10001	1
0.100042	1
0.100932	1
0.100138	1
0.100894	1
0.100511	1
0.100384	1
0.100076	1
0.100815	1
0.100817	1
0.100113	1
0.100193	1
0.100361	1
0.100651	1
0.100008	1
0.100336	1
0.100353	1
0.100818	2
0.10057	2
0.100567	2
0.100922	2
0.100513	1
0.10086	1
0.100664	1
0.100036	1
0.10041	0.9
0.1006	1
0.100216	1
0.10031	1
0.100408	1
0.100558	1
0.100104	1
0.100436	1
0.100082	1
0.10079	1
0.10003	1
0.100259	1
0.100578	1
0.100561	1
0.100576	1
0.100573	1
0.100959	1
0.100833	1
0.10017	1
0.100985	1
0.100757	1
0.100967	1
0.100254	1
0.100806	1
0.100814	1
0.100933	1
0.100886	0.9
0.100742	0.9
0.100312	0.9
0.100665	0.9
0.100001	0.9
0.100351	2
0.100283	2
0.100374	2
0.100543	2
0.100616	2
0.100766	2
0.100548	2
0.100746	2
0.100708	1
0.100221	1
0.100124	1
0.100883	2
0.100981	2
0.100779	2
0.100773	2
0.10094	0.9
0.100544	2
0.100379	2
0.100559	2
0.100765	2
0.100248	2
0.100892	2
0.100283	2
0.100455	2
0.100807	0.9
0.100864	0.9
0.100653	0.9
0.100887	0.9
0.100852	2
0.100617	2
0.100073	2
0.100571	1
0.100112	1
0.100055	1
0.100238	2
0.100246	2
0.100608	2
0.100669	2
0.100904	2
0.10091	0.9
0.100675	0.9
0.100927	1
0.100181	1
0.100342	1
0.100866	2
0.10043	2
0.100459	2
0.10047	2
0.100346	2
0.100974	2
0.100569	2
0.100377	0.9
0.100109	0.9
0.100934	0.9
0.100153	1
0.100115	1
0.100513	1
0.100161	1
0.100258	1
0.100952	1
0.100921	1
0.100969	1
0.100071	2
0.10017	2
0.100916	2
0.100614	2
0.100381	2
0.100017	0.9
0.10047	0.9
0.100087	0.9
0.100751	1
0.100979	1
0.100651	1
0.100977	1
0.100657	1
0.100082	1
0.100927	1
0.100602	1
0.100799	1
0.100576	0.9
0.10092	0.9
0.100628	0.9
0.10061	1
0.100937	1
0.100475	1
0.100889	1
0.100541	1
0.100835	1
0.100277	1
0.100205	1
0.100029	0.9
0.100384	0.9
0.100818	0.9
0.100556	1
0.100205	1
0.100724	0.9
0.100443	0.9
0.10012	0.9
0.100291	1
0.100747	1
0.100358	1
0.100291	1
0.100331	1
0.100564	1
0.100941	1
0.100014	1
0.100366	1
0.100144	1
0.100436	1
0.100464	1
0.100408	1
0.100387	1
0.100115	1
0.100335	1
0.100626	1
0.100795	1
0.100314	2
0.1008	2
0.100933	2
0.100812	2
0.100298	2
0.100489	2
0.10079	2
0.100855	1
0.100795	1
0.100678	0.9
0.100396	0.9
0.10003	0.9
0.100172	1
0.10025	1
0.100611	1
0.100535	2
0.100644	2
0.100884	2
0.100881	0.9
0.100806	0.9
0.100612	2
0.100369	2
0.100151	2
0.10051	0.9
0.100229	0.9
0.10088	0.9
0.100284	0.9
0.100611	1
0.100528	1
0.100581	1
0.100736	1
0.100868	1
0.100025	1
0.100904	0.9
0.10035	0.9
0.100267	0.9
0.100517	1
0.100444	1
0.100947	1
0.100114	1
0.100913	1
0.100471	1
0.100016	1
0.100734	1
0.10034	1
0.100701	1
0.100243	1
0.10096	1
0.100411	1
0.100089	1
0.100767	1
0.100922	3
0.100521	3
0.100117	3
0.100054	3
0.100932	3
0.100266	3
0.100251	3
0.100003	3
0.100644	3
0.100589	3
0.100965	3
0.10046	3
0.100027	3
0.100059	3
0.100039	3
0.100604	3
0.100111	3
0.100773	3
0.100621	3
0.10078	3
0.100939	0.9
0.10073	3
0.100877	3
0.100207	3
0.100573	3
0.100154	0.9
0.100945	2
0.100694	2
0.100595	2
0.100191	2
0.100274	2
0.100874	2
0.101	2
0.100585	2
0.100396	2
0.100727	1
0.100013	1
0.100433	1
0.100612	2
0.100165	2
0.100933	2
0.100898	2
0.100077	2
0.100197	2
0.100736	2
0.100781	2
0.100302	2
0.100808	2
0.100875	2
0.100197	1
0.100133	1
0.10098	1
0.10034	1
0.100225	1
0.100859	1
0.100453	1
0.100856	1
0.100254	1
0.100221	1
0.100688	1
0.100773	1
0.100965	1
0.100739	1
0.100232	1
0.100052	1
0.100311	1
0.100967	1
0.1001	1
0.100538	1
0.100598	1
0.100975	1
0.100093	1
0.100583	1
0.100813	1
0.100623	1
0.100955	1
0.100953	1
0.100594	0.9
0.100953	0.9
0.100132	0.9
0.100874	2
0.100863	2
0.100343	2
0.100444	2
0.100016	2
0.100982	2
0.100877	2
0.1004	3
0.1002	3
0.100424	3
0.100795	3
0.10001	3
0.100606	3
0.1004	3
0.100748	3
0.100905	3
0.100308	3
0.100565	3
0.100029	3
0.100294	3
0.100046	3
0.100919	3
0.100925	3
0.100775	3
0.100222	3
0.100286	3
0.100802	3
0.100324	3
0.100262	3
0.100304	3
0.100578	3
0.100815	3
0.100639	3
0.100688	3
0.100801	3
0.100308	3
0.100058	3
0.10062	3
0.100602	3
0.10093	3
0.10052	3
0.100555	3
0.100457	3
0.100614	3
0.10025	3
0.100345	3
0.100808	3
0.100124	3
0.100765	3
0.100602	3
0.100281	3
0.100785	3
0.100666	3
0.100397	3
0.100464	3
0.100065	3
0.100106	3
0.100948	3
0.100931	3
0.100707	3
0.100268	3
0.10074	0.9
0.100491	0.9
0.100426	0.9
0.100585	2
0.100579	2
0.100435	2
0.100245	2
0.100903	2
0.100475	2
0.10089	2
0.100479	1
0.100256	1
0.100856	1
0.10027	1
0.100971	1
0.100422	1
0.100575	1
0.100204	1
0.100668	1
0.100987	1
0.100335	1
0.100237	1
0.100825	1
0.100194	1
0.100683	1
0.100105	0.9
0.100125	0.9
0.100484	0.9
0.100452	0.9
0.100322	0.9
0.100798	1
0.100242	1
0.10062	1
0.100394	1
0.100364	1
0.100934	2
0.100838	2
0.100987	2
0.100997	2
0.100537	2
0.100526	2
0.100999	2
0.100609	2
0.100866	1
0.100316	1
0.100576	1
0.100676	1
0.100167	1
0.100781	1
0.100781	0.9
0.1005	0.9
0.100147	1
0.100862	1
0.100791	1
0.100097	1
0.10042	1
0.100132	1
0.10022	1
0.100125	1
0.100206	1
0.100053	1
0.100408	1
0.100306	1
0.100007	1
0.100671	1
0.100282	1
0.100627	1
0.100888	1
0.100803	1
0.100702	1
0.100172	1
0.10095	1
0.100582	1
0.100061	1
0.100833	1
0.100557	1
0.100417	1
0.100243	1
0.100299	1
0.100873	1
0.100818	1
0.100977	1
0.100651	1
0.100333	1
0.10024	1
0.100025	1
0.100641	1
0.100711	1
0.100113	1
0.100629	1
0.100185	1
0.100583	1
0.100448	1
0.100118	1
0.100934	1
0.100084	1
0.100997	1
0.100604	1
0.100813	1
0.100054	1
0.100757	1
0.10027	1
0.10028	1
0.100842	1
0.100709	1
0.100799	1
0.100682	1
0.100272	1
0.100095	1
0.100166	1
0.100486	1
0.10054	1
0.100193	1
0.1001	1
0.100355	1
0.100088	2
0.100511	2
0.100279	2
0.100012	2
0.100837	2
0.10056	2
0.100452	2
0.100577	2
0.100498	2
0.100863	2
0.100501	2
0.100611	2
0.100079	2
0.100695	1
0.100665	1
0.100384	1
0.100113	1
0.100068	1
0.100006	1
0.100024	1
0.100572	1
0.10091	1
0.100501	1
0.100026	1
0.100925	1
0.10095	1
0.100021	1
0.100313	1
0.100294	1
0.100812	1
0.100869	1
0.100428	1
0.100214	1
0.100974	1
0.100459	1
0.100695	1
0.10005	1
0.100778	1
0.100198	1
0.100166	0.9
0.100766	0.9
0.100392	0.9
0.100609	0.9
0.100962	0.9
0.100331	1
0.100726	1
0.100289	1
0.100173	1
0.100748	1
0.100597	1
0.1003	1
0.10084	1
0.100369	1
0.100059	1
0.100232	1
0.100649	1
0.100885	1
0.100713	1
0.100262	1
0.100888	1
0.100156	1
0.10097	1
0.100188	1
0.100906	1
0.100815	1
0.10071	1
0.100606	1
0.100774	1
0.100416	1
0.100503	1
0.10011	1
0.100108	1
0.100747	1
0.100578	1
0.100615	1
0.10004	1
0.100798	1
0.100033	1
0.100721	1
0.10014	1
0.100812	1
0.10034	1
0.100295	1
0.100689	1
0.100781	1
0.100077	1
0.100314	1
0.100069	1
0.100716	2
0.100951	2
0.100378	2
0.100205	2
0.100058	2
0.100598	2
0.100183	2
0.100929	2
0.100598	2
0.100358	2
0.100704	1
0.100846	1
0.100392	1
0.100202	1
0.100763	1
0.100799	1
0.100202	1
0.100256	0.9
0.100192	0.9
0.100304	0.9
0.1002	1
0.100907	1
0.100788	1
0.100385	1
0.100752	1
0.100333	1
0.100832	1
0.100092	1
0.100378	1
0.100369	1
0.100038	1
0.100605	1
0.100156	1
0.100037	1
0.100386	1
0.100244	1
0.100107	1
0.100753	1
0.100484	1
0.100873	1
0.100422	1
0.100137	1
0.100746	1
0.100182	1
0.100653	1

## Sheet: Nyalindung
Thickness	Lithology Code		Legend:
0.10026	1		1	clyastone
0.100012	1		3	sandstone
0.100443	1
0.100101	1		The stratigraphy sourced from: Aswan, A. & Ozawa, T. Milankovitch 41000-year cycles in lithofacies and molluscan content in the tropical Middle Miocene Nyalindung Formation, Jawa, Indonesia. Palaeogeogr Palaeoclimatol Palaeoecol 235, 382–405 (2006).
0.100851	1
0.10054	1
0.100589	1
0.100453	1
0.10008	1
0.100405	1
0.100641	1
0.100029	1
0.100326	1
0.100732	1
0.100282	1
0.100855	1
0.100522	1
0.100436	1
0.100728	1
0.100444	1
0.100541	1
0.100409	1
0.100564	1
0.100078	1
0.100176	3
0.1007	3
0.100749	3
0.100155	3
0.100279	3
0.10036	3
0.100951	3
0.100425	1
0.100225	1
0.100413	1
0.100487	1
0.100269	1
0.100762	1
0.100497	1
0.100947	1
0.100377	1
0.100231	1
0.100344	1
0.100977	1
0.100321	1
0.100323	1
0.100155	1
0.100824	1
0.10057	1
0.100795	3
0.100341	3
0.100972	3
0.100398	3
0.100057	1
0.100853	1
0.100604	1
0.100033	1
0.100108	1
0.100491	1
0.10069	1
0.10011	1
0.100097	1
0.100189	1
0.100217	1
0.100173	1
0.100678	1
0.100235	1
0.100434	1
0.100533	1
0.100414	3
0.100805	3
0.100038	3
0.100258	3
0.100732	3
0.100972	3
0.100899	3
0.100468	3
0.100271	3
0.100579	3
0.100246	3
0.100366	3
0.100079	3
0.100954	3
0.100272	3
0.100653	3
0.100744	3
0.100493	3
0.100731	3
0.100064	3
0.100449	3
0.100538	3
0.100433	3
0.100766	1
0.100942	1
0.100835	1
0.100497	1
0.100276	1
0.100565	1
0.100072	1
0.100856	1
0.100359	1
0.100829	1
0.100666	1
0.100768	1
0.100112	1
0.100497	1
0.10099	3
0.100038	3
0.100059	3
0.100779	3
0.100733	3
0.100251	1
0.100607	1
0.100028	1
0.100896	1
0.100528	1
0.100675	1
0.100279	1
0.100247	1
0.100275	1
0.100648	1
0.100091	1
0.100704	1
0.100904	3
0.100056	3
0.100401	3
0.100204	3
0.10075	3
0.10055	3
0.100516	3
0.100124	3
0.100272	3
0.100816	3
0.100962	3
0.100177	3
0.100156	1
0.100022	1
0.100623	1
0.100052	1
0.100113	1
0.1003	1
0.100493	1
0.100747	1
0.100025	1
0.100531	1
0.100425	3
0.100656	3
0.100571	3
0.100397	3
0.100429	3
0.100016	3
0.100622	1
0.100278	1
0.100465	1
0.100221	1
0.100513	1
0.100052	1
0.100159	1
0.100855	1
0.100766	1
0.100286	1
0.100551	1
0.10004	1
0.10093	3
0.100617	3
0.100824	3
0.100827	3
0.100031	3
0.100342	3
0.100906	3
0.100917	1
0.100526	1
0.100378	1
0.10002	1
0.100965	1
0.100745	1
0.10077	1
0.100515	1
0.100067	1
0.100576	1
0.100886	1
0.100787	1
0.100814	1
0.100527	1
0.100281	1
0.100679	1
0.100474	1
0.10037	1
0.100952	1
0.100543	1
0.100429	1
0.100295	1
0.100394	1
0.10004	1
0.10001	1
0.100844	1
0.100416	1
0.10084	1
0.100245	1
0.100972	1
0.100146	1
0.100616	1
0.100851	1
0.100216	1
0.100058	1
0.100109	1
0.101	1
0.10033	1
0.100104	1
0.100595	1
0.10001	1
0.100721	1
0.100265	1
0.100765	1
0.100133	1
0.100689	1
0.1009	1
0.100915	1
0.100025	1
0.100764	1
0.100306	1
0.100328	1
0.100339	3
0.100426	3
0.100782	3
0.100908	3
0.100103	1
0.100083	1
0.100345	1
0.100466	1
0.100195	1
0.100499	1
0.100926	1
0.100513	1
0.100281	1
0.100752	1
0.100546	1
0.100077	1
0.100046	1
0.100446	1
0.100483	1
0.100837	1
0.100392	1
0.100098	1
0.100879	1
0.100828	1
0.100572	1
0.100562	1
0.100616	1
0.10008	1
0.100893	1
0.100883	1
0.1005	1
0.10079	1
0.100702	1
0.100217	1
0.100002	1
0.100099	1
0.100863	1
0.100306	1
0.100817	1
0.100053	1
0.100825	1
0.100517	1
0.100544	1
0.10012	1
0.1007	1
0.100684	1
0.100593	1
0.100481	1
0.100439	1
0.100763	1
0.100279	1
0.100377	1
0.10035	1
0.100876	1
0.100716	1
0.100991	1
0.100701	1
0.100425	1
0.100722	1
0.100694	1
0.100081	1
0.100789	1
0.10049	1
0.100004	1

## Sheet: Flores
Thickness	Lithology Code		Legend:
0.100484	6		0	coal
0.100483	6		1	clyastone
0.100707	6		2	silty claystone
0.100671	6		3	siltstone
0.100172	6		4	sandstone
0.100791	6		5	conglomerat
0.100833	6		6	breccia
0.100981	6
0.100481	6		The stratigraphy sourced from: Yurnaldi, D., Setiawan, R. & Patriani, E. The Magnetostratigraphy and the Age of So’a Basin Fossil-Bearing Sequence, Flores, Indonesia. Indonesian Journal on Geoscience 5, (2018).
0.100315	6
0.100845	6
0.100306	6
0.100048	6
0.100232	1
0.100607	1
0.100801	1
0.100507	1
0.100052	1
0.100738	1
0.100824	1
0.100323	1
0.10094	1
0.1007	1
0.100725	1
0.100107	1
0.100538	1
0.100476	1
0.100103	1
0.100625	1
0.100185	1
0.100222	1
0.100105	1
0.100725	1
0.100099	1
0.100329	1
0.10022	1
0.100852	1
0.100374	1
0.100354	1
0.100016	1
0.10063	1
0.100642	3
0.100218	3
0.100452	3
0.100253	3
0.100849	3
0.100826	3
0.10071	3
0.100048	3
0.100873	3
0.100052	3
0.100978	1
0.100652	1
0.100661	1
0.100616	1
0.100257	1
0.100676	1
0.100136	1
0.100936	1
0.100051	1
0.100609	1
0.100386	1
0.100483	1
0.100754	4
0.100995	4
0.10054	4
0.100494	4
0.100659	4
0.100557	4
0.100308	4
0.100191	4
0.100758	4
0.100071	4
0.100356	4
0.100772	4
0.100951	5
0.10024	5
0.100583	5
0.10054	5
0.100827	5
0.100754	5
0.100886	5
0.100491	5
0.100933	5
0.100978	5
0.100174	5
0.100573	5
0.100322	5
0.100468	5
0.100251	5
0.100609	5
0.100222	5
0.10058	5
0.100671	5
0.100562	5
0.100863	5
0.100003	5
0.100822	5
0.100446	5
0.100861	5
0.100938	5
0.100318	5
0.100645	5
0.100072	5
0.100995	5
0.100231	2
0.100865	2
0.100476	2
0.100622	2
0.100819	2
0.100224	2
0.100521	2
0.100012	2
0.100189	2
0.100225	2
0.100288	2
0.100003	2
0.100772	5
0.100486	5
0.100007	5
0.100426	5
0.100555	5
0.100124	5
0.100752	5
0.100732	5
0.100803	5
0.100662	5
0.100556	5
0.100502	5
0.100363	5
0.100141	4
0.100845	4
0.100602	4
0.100732	4
0.10089	1
0.100809	1
0.100364	1
0.100777	1
0.100091	1
0.100268	1
0.100108	1
0.100358	1
0.100785	4
0.100671	4
0.100783	1
0.100161	1
0.100513	1
0.100077	1
0.100248	1
0.100687	1
0.100093	1
0.100377	1
0.10095	1
0.10074	1
0.100386	1
0.100535	1
0.100376	1
0.100697	1
0.100035	1
0.100366	1
0.100659	1
0.100548	4
0.100315	4
0.100169	4
0.100145	4
0.10096	4
0.1002	4
0.100606	4
0.10059	4
0.100621	4
0.100667	4
0.100336	3
0.100847	3
0.10071	3
0.100111	3
0.100271	3
0.100598	3
0.100647	1
0.100403	1
0.100795	1
0.100702	1
0.100186	1
0.100822	1
0.100904	1
0.100201	1
0.100525	1
0.100586	1
0.100063	1
0.100899	3
0.100337	3
0.100151	3
0.10047	3
0.10068	3
0.100545	3
0.100818	3
0.100577	3
0.100427	3
0.100211	3
0.100428	2
0.100941	2
0.100475	2
0.100136	2
0.100074	2
0.100923	2
0.100018	2
0.100622	2
0.100862	2
0.100306	2
0.100804	2
0.100405	2
0.100686	2
0.10066	2
0.100729	2
0.100918	2
0.100889	2
0.100146	2
0.100667	2
0.10091	2
0.100463	2
0.100504	2
0.100981	2
0.100935	2
0.100119	2
0.100183	2
0.100678	2
0.100376	2
0.100182	2
0.100895	2
0.100102	2
0.100475	2
0.100743	2
0.100431	2
0.100394	2
0.100324	2
0.100938	2
0.100207	2
0.100672	2
0.100874	2
0.100513	2
0.100853	2
0.100062	2
0.100801	2
0.100093	2
0.10014	4
0.100217	4
0.100515	1
0.100659	1
0.100667	1
0.100967	1
0.100678	1
0.100818	1
0.100038	1
0.100064	1
0.100343	1
0.100358	1
0.100692	1
0.100798	1
0.100232	1
0.10045	1
0.100175	2
0.100396	2
0.100738	2
0.10061	2
0.100385	2
0.100727	1
0.100942	1
0.100174	1
0.100264	1
0.100821	1
0.100306	1
0.100653	1
0.100458	1
0.100095	2
0.100742	2
0.100749	4
0.100722	4
0.100987	2
0.100439	2
0.100252	2
0.100222	2
0.100914	2
0.100156	2
0.100276	2
0.100437	2
0.100066	4
0.100713	4
0.100508	4
0.10005	4
0.10059	4
0.100039	4
0.10025	4
0.100091	4
0.100135	4
0.100462	4
0.100017	4
0.100607	4
0.100547	4
0.100883	4
0.100372	4
0.100274	4
0.100778	4
0.100108	4
0.100521	4
0.100741	4
0.100682	2
0.100879	2
0.100866	2
0.10093	2
0.100441	2
0.100081	2
0.100398	2
0.100178	2
0.100825	2
0.100212	1
0.100299	1
0.100903	1
0.100345	1
0.100408	1
0.100609	1
0.100412	1
0.100627	1
0.10028	2
0.100121	2
0.100588	2
0.100023	2
0.100306	2
0.100961	2
0.100446	2
0.100553	2
0.100807	2
0.100431	2
0.100976	2
0.100752	2
0.100359	2
0.100807	2
0.100264	2
0.100909	2
0.100042	2
0.100702	2
0.100598	2
0.100467	2
0.100113	2
0.100544	2
0.100191	2
0.100078	2
0.100516	2
0.10045	2
0.100143	2
0.10092	4
0.100167	4
0.100513	4
0.100526	4
0.10038	4
0.100058	4
0.100087	1
0.10077	1
0.100172	1
0.100101	1
0.100179	1
0.100099	1
0.100254	1
0.100021	1
0.100454	1
0.100384	1
0.100685	1
0.100807	1
0.100694	1
0.100645	1
0.100664	1
0.100936	2
0.100755	2
0.100392	4
0.100593	4
0.100078	4
0.10021	4
0.100136	4
0.100922	4
0.100045	4
0.100901	4
0.100712	2
0.100929	2
0.100509	2
0.100554	2
0.100471	2
0.10034	2
0.100415	2
0.100483	2
0.100053	2
0.100877	5
0.10007	5
0.100128	2
0.100163	2
0.100406	2
0.100607	5
0.100877	5
0.100736	2
0.100344	2
0.100911	2
0.10015	5
0.100923	5
0.100384	1
0.100083	1
0.100215	2
0.100575	2
0.100392	2
0.10025	4
0.100599	4
0.100283	2
0.100538	2
0.100832	2
0.100202	4
0.100587	4
0.100351	2
0.100401	2
0.100471	2
0.100648	5
0.100389	5
0.1009	1
0.100029	1
0.100556	5
0.10065	5
0.100306	1
0.100216	1
0.100435	2
0.100693	2
0.100803	2
0.100865	1
0.100708	1
0.100661	5
0.100123	1
0.100473	1
0.10017	5
0.100051	1
0.100013	1
0.100666	5
0.100032	1
0.10013	1
0.100723	1
0.100447	1
0.100719	5
0.100349	1
0.100976	1
0.10029	1
0.100006	5
0.100972	5
